# Supplementary material for: Overnutrition, Nasopharyngeal Pathogenic Bacteria and Proinflammatory Cytokines in Infants with Viral Lower Respiratory Tract Infections
Source: Int J Environ Res Public Health. 2022 Jul 19;19(14):8781. doi: 10.3390/ijerph19148781 (PMC9317356; doi:10.3390/ijerph19148781)
Supplement: Supplementary file 1 [file ijerph-19-08781-s001.zip]

Archive with 1 entries (1 files):
- ijerph-1745218-supplementary.pdf
